# Supplementary material for: Impact of the rs1024611 Polymorphism of CCL2 on the Pathophysiology and Outcome of Primary Myelofibrosis
Source: Cancers (Basel). 2021 May 22;13(11):2552. doi: 10.3390/cancers13112552 (PMC8196972; doi:10.3390/cancers13112552)
Supplement: Supplementary file 1 [file cancers-13-02552-s001.zip]

Archive with 1 entries (1 files):
- cancers-1222146-supplementary.pdf
